# Supplementary material for: Microporous metal–organic framework with dual functionalities for highly efficient removal of acetylene from ethylene/acetylene mixtures
Source: Nat Commun. 2015 Jun 4;6:7328. doi: 10.1038/ncomms8328 (PMC4468854; doi:10.1038/ncomms8328)
Supplement: Supplementary Data 1 — Crystal data. [file ncomms8328-s2.cif]

 
data_UTSA-100 
 
_audit_creation_method            SHELXL-97 
_chemical_name_systematic 
; 
 ? 
; 
_chemical_name_common             ? 
_chemical_melting_point           ? 
_chemical_formula_moiety          ? 
_chemical_formula_sum 
 'C9 H5 Cu N5 O4' 
_chemical_formula_weight          310.72 
 
loop_ 
 _atom_type_symbol 
 _atom_type_description 
 _atom_type_scat_dispersion_real 
 _atom_type_scat_dispersion_imag 
 _atom_type_scat_source 
 'C'  'C'   0.0181   0.0091 
 'International Tables Vol C Tables 4.2.6.8 and 6.1.1.4' 
 'H'  'H'   0.0000   0.0000 
 'International Tables Vol C Tables 4.2.6.8 and 6.1.1.4' 
 'Cu'  'Cu'  -1.9646   0.5888 
 'International Tables Vol C Tables 4.2.6.8 and 6.1.1.4' 
 'N'  'N'   0.0311   0.0180 
 'International Tables Vol C Tables 4.2.6.8 and 6.1.1.4' 
 'O'  'O'   0.0492   0.0322 
 'International Tables Vol C Tables 4.2.6.8 and 6.1.1.4' 
 
_symmetry_cell_setting            orthorhombic 
_symmetry_space_group_name_H-M    'P bc n ' 
 
loop_ 
 _symmetry_equiv_pos_as_xyz 
 'x, y, z' 
 '-x+1/2, -y+1/2, z+1/2' 
 'x+1/2, -y+1/2, -z' 
 '-x, y, -z+1/2' 
 '-x, -y, -z' 
 'x-1/2, y-1/2, -z-1/2' 
 '-x-1/2, y-1/2, z' 
 'x, -y, z-1/2' 
 
_cell_length_a                    12.1905(11) 
_cell_length_b                    14.4177(13) 
_cell_length_c                    20.4894(19) 
_cell_angle_alpha                 90.00 
_cell_angle_beta                  90.00 
_cell_angle_gamma                 90.00 
_cell_volume                      3601.2(6) 
_cell_formula_units_Z             8 
_cell_measurement_temperature     100.33(10) 
_cell_measurement_reflns_used     3168
_cell_measurement_theta_min       4.2560
_cell_measurement_theta_max       72.1070 
 
_exptl_crystal_description        block 
_exptl_crystal_colour             green
_exptl_crystal_size_max           0.15 
_exptl_crystal_size_mid           0.10 
_exptl_crystal_size_min           0.08 
_exptl_crystal_density_meas       none 
_exptl_crystal_density_diffrn     1.146 
_exptl_crystal_density_method     'not measured' 
_exptl_crystal_F_000              1240 
_exptl_absorpt_coefficient_mu     1.858 
_exptl_absorpt_correction_T_min    0.47184
_exptl_absorpt_correction_T_max    1.00000
_exptl_absorpt_correction_type     'multi-scan'
_exptl_absorpt_process_details
;
CrysAlisPro, Agilent Technologies,
Version 1.171.37.35 (release 13-08-2014 CrysAlis171 .NET)
(compiled Aug 13 2014,18:06:01)
Empirical absorption correction using spherical harmonics,
 implemented in SCALE3 ABSPACK scaling algorithm.
;
 
_exptl_special_details 
; 
 ? 
; 
 

_diffrn_ambient_temperature 100.33(10) 
_diffrn_ambient_environment 'air'
_diffrn_source 'sealed X-ray tube'
_diffrn_source_type 'SuperNova (Cu) X-ray Source'
_diffrn_radiation_probe 'x-ray'
_diffrn_radiation_type 'Cu K\a'
_diffrn_radiation_wavelength 1.54184
_diffrn_radiation_monochromator 'mirror'
_diffrn_measurement_device 'four-circle diffractometer'
_diffrn_measurement_device_type 'SuperNova, Dual, Cu at zero, Atlas'
_diffrn_detector 'CCD plate'
_diffrn_detector_type 'Atlas'
_diffrn_detector_area_resol_mean 10.5148
_diffrn_measurement_method        '\w scans' 
_diffrn_standards_number          39044 
_diffrn_standards_interval_count  1
_diffrn_standards_interval_time   12.5000
_diffrn_standards_decay_%         none 
_diffrn_reflns_number             3222 
_diffrn_reflns_av_R_equivalents   0.0000 
_diffrn_reflns_av_sigmaI/netI     0.0732 
_diffrn_reflns_limit_h_min        0 
_diffrn_reflns_limit_h_max        14 
_diffrn_reflns_limit_k_min        0 
_diffrn_reflns_limit_k_max        17 
_diffrn_reflns_limit_l_min        0 
_diffrn_reflns_limit_l_max        24 
_diffrn_reflns_theta_min          4.32 
_diffrn_reflns_theta_max          67.07 
_reflns_number_total              3222 
_reflns_number_gt                 1994 
_reflns_threshold_expression      >2sigma(I) 
 
_computing_data_collection
;
CrysAlisPro, Agilent Technologies,
Version 1.171.37.35 (release 13-08-2014 CrysAlis171 .NET)
(compiled Aug 13 2014,18:06:01)
;
_computing_cell_refinement
;
CrysAlisPro, Agilent Technologies,
Version 1.171.37.35 (release 13-08-2014 CrysAlis171 .NET)
(compiled Aug 13 2014,18:06:01)
;
_computing_data_reduction
;
CrysAlisPro, Agilent Technologies,
Version 1.171.37.35 (release 13-08-2014 CrysAlis171 .NET)
(compiled Aug 13 2014,18:06:01)
;
_computing_structure_solution     'SHELXS-97 (Sheldrick, 1990)' 
_computing_structure_refinement   'SHELXL-97 (Sheldrick, 1997)' 
_computing_molecular_graphics     'Bruker SHELXTL' 
_computing_publication_material   'Bruker SHELXTL'
 
_refine_special_details 
; 
 Refinement of F^2^ against ALL reflections.  The weighted R-factor wR and 
 goodness of fit S are based on F^2^, conventional R-factors R are based 
 on F, with F set to zero for negative F^2^. The threshold expression of 
 F^2^ > 2sigma(F^2^) is used only for calculating R-factors(gt) etc. and is 
 not relevant to the choice of reflections for refinement.  R-factors based 
 on F^2^ are statistically about twice as large as those based on F, and R- 
 factors based on ALL data will be even larger. 
; 
 
_refine_ls_structure_factor_coef  Fsqd  
_refine_ls_matrix_type            full 
_refine_ls_weighting_scheme       calc  
_refine_ls_weighting_details 
 'calc w=1/[\s^2^(Fo^2^)+(0.1795P)^2^+0.0000P] where P=(Fo^2^+2Fc^2^)/3' 
_atom_sites_solution_primary      direct 
_atom_sites_solution_secondary    difmap 
_atom_sites_solution_hydrogens    geom 
_refine_ls_hydrogen_treatment     constr
_refine_ls_extinction_method      none 
_refine_ls_extinction_coef        ? 
_refine_ls_number_reflns          3222 
_refine_ls_number_parameters      172 
_refine_ls_number_restraints      0 
_refine_ls_R_factor_all           0.1106 
_refine_ls_R_factor_gt            0.0871 
_refine_ls_wR_factor_ref          0.2569 
_refine_ls_wR_factor_gt           0.2303 
_refine_ls_goodness_of_fit_ref    0.961 
_refine_ls_restrained_S_all       0.961 
_refine_ls_shift/su_max           0.000 
_refine_ls_shift/su_mean          0.000 
 
loop_ 
 _atom_site_label 
 _atom_site_type_symbol 
 _atom_site_fract_x 
 _atom_site_fract_y 
 _atom_site_fract_z 
 _atom_site_U_iso_or_equiv 
 _atom_site_adp_type 
 _atom_site_occupancy 
 _atom_site_symmetry_multiplicity 
 _atom_site_calc_flag 
 _atom_site_refinement_flags 
 _atom_site_disorder_assembly 
 _atom_site_disorder_group 
C1 C 0.1411(5) 0.3672(4) 0.4462(3) 0.0378(13) Uani 1 1 d . . . 
C2 C 0.2430(5) 0.3752(4) 0.5559(3) 0.0426(15) Uani 1 1 d . . . 
C3 C 0.1758(5) 0.4420(5) 0.5885(3) 0.0471(16) Uani 1 1 d . . . 
H3 H 0.1298 0.4818 0.5655 0.057 Uiso 1 1 calc R . . 
C4 C 0.1825(5) 0.4448(4) 0.6561(3) 0.0388(14) Uani 1 1 d . . . 
C5 C 0.2511(4) 0.3823(4) 0.6896(3) 0.0381(13) Uani 1 1 d . . . 
H5 H 0.2529 0.3829 0.7349 0.046 Uiso 1 1 calc R . . 
C6 C 0.3149(5) 0.3210(4) 0.6562(3) 0.0375(13) Uani 1 1 d . . . 
C7 C 0.3113(5) 0.3203(5) 0.5882(3) 0.0449(15) Uani 1 1 d . . . 
H7 H 0.3575 0.2807 0.5652 0.054 Uiso 1 1 calc R . . 
C8 C 0.3864(5) 0.2553(4) 0.6932(3) 0.0349(13) Uani 1 1 d . . . 
C9 C 0.1124(5) 0.5133(4) 0.6932(3) 0.0326(12) Uani 1 1 d . . . 
Cu1 Cu 0.07196(6) 0.63494(5) 0.79985(4) 0.0278(3) Uani 1 1 d . . . 
N1 N 0.1767(4) 0.3649(3) 0.3860(2) 0.0353(11) Uani 1 1 d . . . 
N2 N 0.2898(5) 0.3675(4) 0.3872(3) 0.0546(16) Uani 1 1 d . . . 
N3 N 0.3254(5) 0.3703(4) 0.4463(3) 0.0492(14) Uani 1 1 d . . . 
N4 N 0.2315(5) 0.3706(3) 0.4861(2) 0.0445(13) Uani 1 1 d . . . 
N5 N 0.0362(5) 0.3666(4) 0.4690(3) 0.0614(17) Uani 1 1 d . . . 
H5B H -0.0179 0.3643 0.4421 0.074 Uiso 1 1 calc R . . 
H5A H 0.0240 0.3684 0.5104 0.074 Uiso 1 1 calc R . . 
O1 O 0.4696(3) 0.2246(3) 0.66187(19) 0.0412(10) Uani 1 1 d . . . 
O2 O 0.1443(3) 0.7331(3) 0.74834(19) 0.0403(10) Uani 1 1 d . . . 
O3 O 0.1460(3) 0.5386(3) 0.74760(19) 0.0384(9) Uani 1 1 d . . . 
O4 O 0.0258(3) 0.5390(3) 0.66489(19) 0.0402(10) Uani 1 1 d . . . 
 
loop_ 
 _atom_site_aniso_label 
 _atom_site_aniso_U_11 
 _atom_site_aniso_U_22 
 _atom_site_aniso_U_33 
 _atom_site_aniso_U_23 
 _atom_site_aniso_U_13 
 _atom_site_aniso_U_12 
C1 0.037(3) 0.043(3) 0.033(3) -0.004(2) -0.008(2) 0.015(3) 
C2 0.046(3) 0.055(4) 0.026(3) 0.003(2) -0.006(2) 0.021(3) 
C3 0.064(4) 0.049(4) 0.029(3) -0.007(3) -0.012(3) 0.021(3) 
C4 0.056(4) 0.034(3) 0.027(3) 0.003(2) -0.005(2) 0.007(3) 
C5 0.032(3) 0.065(4) 0.018(3) 0.001(2) -0.0036(19) 0.011(3) 
C6 0.049(3) 0.028(3) 0.036(3) 0.005(2) -0.001(2) 0.004(2) 
C7 0.053(4) 0.044(4) 0.037(3) -0.006(3) 0.007(3) 0.007(3) 
C8 0.040(3) 0.023(3) 0.041(4) -0.005(2) -0.002(2) 0.005(2) 
C9 0.048(3) 0.026(3) 0.024(3) -0.001(2) -0.003(2) 0.007(2) 
Cu1 0.0323(5) 0.0260(5) 0.0250(5) 0.0000(3) 0.0012(3) -0.0005(3) 
N1 0.038(3) 0.047(3) 0.021(2) -0.0002(19) -0.0006(18) 0.008(2) 
N2 0.065(4) 0.068(4) 0.031(3) 0.000(2) -0.004(3) 0.031(3) 
N3 0.051(3) 0.069(4) 0.027(3) -0.001(2) -0.005(2) 0.019(3) 
N4 0.060(3) 0.053(3) 0.021(3) -0.0029(19) 0.001(2) 0.030(3) 
N5 0.045(3) 0.099(5) 0.041(3) -0.007(3) -0.004(3) 0.001(3) 
O1 0.044(2) 0.048(2) 0.032(2) 0.0050(17) 0.0016(17) 0.0158(19) 
O2 0.053(2) 0.041(2) 0.027(2) 0.0064(16) -0.0047(18) -0.0108(19) 
O3 0.045(2) 0.033(2) 0.037(2) -0.0055(16) -0.0046(18) 0.0098(17) 
O4 0.045(2) 0.041(2) 0.035(2) -0.0151(17) -0.0042(18) 0.0149(19) 
 
_geom_special_details 
; 
 All esds (except the esd in the dihedral angle between two l.s. planes) 
 are estimated using the full covariance matrix.  The cell esds are taken 
 into account individually in the estimation of esds in distances, angles 
 and torsion angles; correlations between esds in cell parameters are only 
 used when they are defined by crystal symmetry.  An approximate (isotropic) 
 treatment of cell esds is used for estimating esds involving l.s. planes. 
; 
 
loop_ 
 _geom_bond_atom_site_label_1 
 _geom_bond_atom_site_label_2 
 _geom_bond_distance 
 _geom_bond_site_symmetry_2 
 _geom_bond_publ_flag 
C1 N1 1.308(8) . ? 
C1 N5 1.361(9) . ? 
C1 N4 1.372(8) . ? 
C2 C7 1.326(8) . ? 
C2 C3 1.431(8) . ? 
C2 N4 1.440(8) . ? 
C3 C4 1.388(8) . ? 
C3 H3 0.9300 . ? 
C4 C5 1.408(7) . ? 
C4 C9 1.511(8) . ? 
C5 C6 1.361(8) . ? 
C5 H5 0.9300 . ? 
C6 C7 1.394(8) . ? 
C6 C8 1.493(8) . ? 
C7 H7 0.9300 . ? 
C8 O2 1.232(7) 7_655 ? 
C8 O1 1.280(7) . ? 
C9 O3 1.242(6) . ? 
C9 O4 1.260(7) . ? 
Cu1 O1 1.961(4) 6_567 ? 
Cu1 O4 1.964(4) 4_556 ? 
Cu1 O3 1.973(4) . ? 
Cu1 O2 1.973(4) . ? 
Cu1 N1 2.178(5) 8_566 ? 
Cu1 Cu1 2.6927(15) 4_556 ? 
N1 N2 1.380(8) . ? 
N1 Cu1 2.178(5) 8_565 ? 
N2 N3 1.288(8) . ? 
N3 N4 1.405(7) . ? 
N5 H5B 0.8600 . ? 
N5 H5A 0.8600 . ? 
O1 Cu1 1.961(4) 6_657 ? 
O2 C8 1.232(7) 7_665 ? 
O4 Cu1 1.964(4) 4_556 ? 
 
loop_ 
 _geom_angle_atom_site_label_1 
 _geom_angle_atom_site_label_2 
 _geom_angle_atom_site_label_3 
 _geom_angle 
 _geom_angle_site_symmetry_1 
 _geom_angle_site_symmetry_3 
 _geom_angle_publ_flag 
N1 C1 N5 129.4(5) . . ? 
N1 C1 N4 107.2(5) . . ? 
N5 C1 N4 123.3(6) . . ? 
C7 C2 C3 122.0(6) . . ? 
C7 C2 N4 122.0(5) . . ? 
C3 C2 N4 116.0(5) . . ? 
C4 C3 C2 116.8(5) . . ? 
C4 C3 H3 121.6 . . ? 
C2 C3 H3 121.6 . . ? 
C3 C4 C5 120.2(5) . . ? 
C3 C4 C9 119.2(5) . . ? 
C5 C4 C9 120.6(5) . . ? 
C6 C5 C4 120.7(6) . . ? 
C6 C5 H5 119.6 . . ? 
C4 C5 H5 119.6 . . ? 
C5 C6 C7 119.2(5) . . ? 
C5 C6 C8 119.3(5) . . ? 
C7 C6 C8 121.4(5) . . ? 
C2 C7 C6 120.9(6) . . ? 
C2 C7 H7 119.5 . . ? 
C6 C7 H7 119.5 . . ? 
O2 C8 O1 127.6(5) 7_655 . ? 
O2 C8 C6 117.0(5) 7_655 . ? 
O1 C8 C6 115.2(5) . . ? 
O3 C9 O4 127.1(5) . . ? 
O3 C9 C4 117.2(5) . . ? 
O4 C9 C4 115.7(5) . . ? 
O1 Cu1 O4 86.05(19) 6_567 4_556 ? 
O1 Cu1 O3 166.61(17) 6_567 . ? 
O4 Cu1 O3 88.92(18) 4_556 . ? 
O1 Cu1 O2 91.45(18) 6_567 . ? 
O4 Cu1 O2 166.69(17) 4_556 . ? 
O3 Cu1 O2 90.60(19) . . ? 
O1 Cu1 N1 92.75(18) 6_567 8_566 ? 
O4 Cu1 N1 93.35(17) 4_556 8_566 ? 
O3 Cu1 N1 99.93(17) . 8_566 ? 
O2 Cu1 N1 99.83(17) . 8_566 ? 
O1 Cu1 Cu1 83.61(12) 6_567 4_556 ? 
O4 Cu1 Cu1 83.32(12) 4_556 4_556 ? 
O3 Cu1 Cu1 83.48(12) . 4_556 ? 
O2 Cu1 Cu1 83.42(12) . 4_556 ? 
N1 Cu1 Cu1 175.21(13) 8_566 4_556 ? 
C1 N1 N2 108.3(5) . . ? 
C1 N1 Cu1 124.7(4) . 8_565 ? 
N2 N1 Cu1 126.8(4) . 8_565 ? 
N3 N2 N1 110.7(5) . . ? 
N2 N3 N4 105.7(5) . . ? 
C1 N4 N3 108.0(5) . . ? 
C1 N4 C2 132.2(6) . . ? 
N3 N4 C2 119.8(5) . . ? 
C1 N5 H5B 120.0 . . ? 
C1 N5 H5A 120.0 . . ? 
H5B N5 H5A 120.0 . . ? 
C8 O1 Cu1 122.1(4) . 6_657 ? 
C8 O2 Cu1 122.8(4) 7_665 . ? 
C9 O3 Cu1 122.9(4) . . ? 
C9 O4 Cu1 123.1(3) . 4_556 ? 
 
loop_ 
 _geom_torsion_atom_site_label_1 
 _geom_torsion_atom_site_label_2 
 _geom_torsion_atom_site_label_3 
 _geom_torsion_atom_site_label_4 
 _geom_torsion 
 _geom_torsion_site_symmetry_1 
 _geom_torsion_site_symmetry_2 
 _geom_torsion_site_symmetry_3 
 _geom_torsion_site_symmetry_4 
 _geom_torsion_publ_flag 
C7 C2 C3 C4 -2.1(10) . . . . ? 
N4 C2 C3 C4 177.4(6) . . . . ? 
C2 C3 C4 C5 -1.4(10) . . . . ? 
C2 C3 C4 C9 -179.3(6) . . . . ? 
C3 C4 C5 C6 2.6(9) . . . . ? 
C9 C4 C5 C6 -179.5(6) . . . . ? 
C4 C5 C6 C7 -0.3(9) . . . . ? 
C4 C5 C6 C8 -179.7(5) . . . . ? 
C3 C2 C7 C6 4.5(11) . . . . ? 
N4 C2 C7 C6 -175.0(6) . . . . ? 
C5 C6 C7 C2 -3.3(10) . . . . ? 
C8 C6 C7 C2 176.1(6) . . . . ? 
C5 C6 C8 O2 27.9(8) . . . 7_655 ? 
C7 C6 C8 O2 -151.5(6) . . . 7_655 ? 
C5 C6 C8 O1 -156.0(6) . . . . ? 
C7 C6 C8 O1 24.6(8) . . . . ? 
C3 C4 C9 O3 -154.4(6) . . . . ? 
C5 C4 C9 O3 27.7(8) . . . . ? 
C3 C4 C9 O4 25.2(9) . . . . ? 
C5 C4 C9 O4 -152.8(6) . . . . ? 
N5 C1 N1 N2 179.6(6) . . . . ? 
N4 C1 N1 N2 -0.5(7) . . . . ? 
N5 C1 N1 Cu1 2.9(9) . . . 8_565 ? 
N4 C1 N1 Cu1 -177.2(3) . . . 8_565 ? 
C1 N1 N2 N3 0.8(8) . . . . ? 
Cu1 N1 N2 N3 177.4(4) 8_565 . . . ? 
N1 N2 N3 N4 -0.7(7) . . . . ? 
N1 C1 N4 N3 0.1(6) . . . . ? 
N5 C1 N4 N3 180.0(6) . . . . ? 
N1 C1 N4 C2 179.3(5) . . . . ? 
N5 C1 N4 C2 -0.8(10) . . . . ? 
N2 N3 N4 C1 0.4(6) . . . . ? 
N2 N3 N4 C2 -178.9(5) . . . . ? 
C7 C2 N4 C1 132.5(7) . . . . ? 
C3 C2 N4 C1 -47.1(10) . . . . ? 
C7 C2 N4 N3 -48.5(9) . . . . ? 
C3 C2 N4 N3 132.0(6) . . . . ? 
O2 C8 O1 Cu1 -2.6(9) 7_655 . . 6_657 ? 
C6 C8 O1 Cu1 -178.2(4) . . . 6_657 ? 
O1 Cu1 O2 C8 -89.2(5) 6_567 . . 7_665 ? 
O4 Cu1 O2 C8 -10.2(11) 4_556 . . 7_665 ? 
O3 Cu1 O2 C8 77.6(5) . . . 7_665 ? 
N1 Cu1 O2 C8 177.8(5) 8_566 . . 7_665 ? 
Cu1 Cu1 O2 C8 -5.8(5) 4_556 . . 7_665 ? 
O4 C9 O3 Cu1 -4.6(9) . . . . ? 
C4 C9 O3 Cu1 174.9(4) . . . . ? 
O1 Cu1 O3 C9 17.6(10) 6_567 . . . ? 
O4 Cu1 O3 C9 85.4(5) 4_556 . . . ? 
O2 Cu1 O3 C9 -81.3(5) . . . . ? 
N1 Cu1 O3 C9 178.7(4) 8_566 . . . ? 
Cu1 Cu1 O3 C9 2.0(4) 4_556 . . . ? 
O3 C9 O4 Cu1 4.6(9) . . . 4_556 ? 
C4 C9 O4 Cu1 -174.9(4) . . . 4_556 ? 
 
loop_ 
 _geom_hbond_atom_site_label_D 
 _geom_hbond_atom_site_label_H 
 _geom_hbond_atom_site_label_A 
 _geom_hbond_distance_DH 
 _geom_hbond_distance_HA 
 _geom_hbond_distance_DA 
 _geom_hbond_angle_DHA 
 _geom_hbond_site_symmetry_A 
N5 H5B O1  0.86 2.49 3.096(7) 127.9 3_456 
N5 H5B O4  0.86 2.60 3.156(7) 123.3 5_566 

loop_
  _platon_squeeze_void_nr
  _platon_squeeze_void_average_x
  _platon_squeeze_void_average_y
  _platon_squeeze_void_average_z
  _platon_squeeze_void_volume
  _platon_squeeze_void_count_electrons
  _platon_squeeze_void_content
   1 -0.008  0.008 -0.002      1846      1093 ' '
 
_diffrn_measured_fraction_theta_max    1.000 
_diffrn_reflns_theta_full              67.07 
_diffrn_measured_fraction_theta_full   1.000 
_refine_diff_density_max    2.187 
_refine_diff_density_min   -0.822 
_refine_diff_density_rms    0.157 
